# Supplementary material for: Establishment and Social Impacts of the Red Imported Fire Ant, Solenopsis invicta, (Hymenoptera: Formicidae) in Taiwan
Source: Int J Environ Res Public Health. 2021 May 11;18(10):5055. doi: 10.3390/ijerph18105055 (PMC8151706; doi:10.3390/ijerph18105055)
Supplement: Supplementary file 1 [file ijerph-18-05055-s001.zip]

Archive with 1 entries (1 files):
- ijerph-1192811-supplementary.pdf
